# Supplementary material for: Segmental Upregulation of ASIC1 Channels in the Formalin Acute Pain Mouse Model
Source: Pharmaceuticals (Basel). 2022 Dec 12;15(12):1539. doi: 10.3390/ph15121539 (PMC9784454; doi:10.3390/ph15121539)
Supplement: Supplementary file 1 [file pharmaceuticals-15-01539-s001.zip]

Archive with 1 entries (1 files):
- pharmaceuticals-2020119-supplementary.pdf
